# Supplementary material for: Bemcentinib as monotherapy and in combination with low-dose cytarabine in acute myeloid leukemia patients unfit for intensive chemotherapy: a phase 1b/2a trial
Source: Nat Commun. 2025 Mar 23;16:2846. doi: 10.1038/s41467-025-58179-6 (PMC11930985; doi:10.1038/s41467-025-58179-6)
Supplement: Supplementary file 3 — Supplementary Data [file 41467_2025_58179_MOESM3_ESM.xlsx]

## Sheet: Supp Data 1 DLTs
	Dose	Toxicity	Grade	Onset	Relation to bemcentinib
Formulation 1
	600/200mg	Myocardial ischaemia	3	Day 5	Unrelated
	900/300mg	ECG QT prolonged (Prolonged QTcF)	2	Day 2	Probable
Formulation 2
	400/200mg	ECG QT prolonged (Prolonged QTcF)	3	Day 126*	Possible
*Outside the window for dose-limiting toxicity assessment
Supplementary Data 1 Dose-limiting toxicities in the dose-escalation cohort
ECG, electrocardiogram

## Sheet: Supp Data 2 Fatal and Related
								Led to bemcentinib dose
	Cohort	Bemcentinib Dose	Adverse event	Grade	Onset (days)	Duration (days)	Relationship to Bemcentinib	withdrawal	reduction	interruption
Fatal SAE
	Dose escalation	400 mg/100 mg	Neutropenic sepsis	5	159	2	Unrelated	Y
	Dose escalation	400 mg/100 mg	Acute myocardial infarction	5	77	2	Unrelated
	Dose escalation	600 mg/200 mg	Pneumonia	5	2	48	Unrelated
	Dose escalation	600 mg/200 mg	Sepsis	5	7	5	Unrelated	Y
	Dose escalation	400 mg/200 mg	Cerebral haemorrhage	5	248	13	Unrelated	Y
	Dose escalation	400 mg/200 mg	Multi-organ failure	5	57	5	Unrelated
	Dose escalation	400 mg/200 mg	Pneumonia fungal	5	11	12	Unlikely related	Y		Y
	LDAC	400 mg/200 mg	Cerebral haemorrhage	5	115	3	Unrelated	Y
	LDAC	400 mg/200 mg	Sepsis	5	49	5	Unrelated
	LDAC	400 mg/200 mg	Sepsis	5	43	1	Unrelated	Y
	LDAC	400 mg/200 mg	Pneumonia	5	35	19	Unrelated			Y
SAE's related to bemcentinib
	Dose escalation	400 mg/200 mg	Pneumonia	4	49		Definite
	Dose escalation	600 mg/200 mg	Diarrhoea	3	5	2	Definite			Y
	Dose escalation	600 mg/200 mg	Nausea	3	62	8	Possible			Y
	Dose escalation	200 mg/100 mg	Lung infection	3	94	16	Possible
	LDAC	400 mg/200 mg	Electrocardiogram QT prolonged	3	85	14	Definite		Y	Y
	LDAC	400 mg/200 mg	Febrile neutropenia	3	67	6	Possible
	LDAC	400 mg/200 mg	Pneumonia fungal	3	291	8	Possible			Y
	LDAC	400 mg/200 mg	Cardiac failure congestive	3	409	7	Possible			Y
	LDAC	400 mg/200 mg	Renal failure acute	2	638	15	Possible
	LDAC	400 mg/200 mg	Vertigo	2	34	4	Possible
	LDAC	400 mg/200 mg	Renal failure acute	2	7	9	Possible
Other TEAEs related to bemcentinib (Grade ≥3)
	Dose escalation	400 mg/200 mg	Anaemia	3	37		Possible
	LDAC	400 mg/200 mg	Anaemia	3	1		Possible
	LDAC	400 mg/200 mg	Anaemia	3	2, 56	1,1	Possible
	LDAC	400 mg/200 mg	Anaemia	3	25	75	Possible
	LDAC	400 mg/200 mg	Anaemia	3	25, 176	22, unresolved	Possible
	LDAC	400 mg/200 mg	Anaemia	3	342		Possible
	LDAC	400 mg/200 mg	Anaemia	3	10	75	Possible
	LDAC	400 mg/200 mg	Anaemia	3	10	18	Definite
	Dose escalation	200 mg/100 mg	Thrombocytopenia	4	2		Possible
	LDAC	400 mg/200 mg	Thrombocytopenia	4	10		Possible
	LDAC	400 mg/200 mg	Thrombocytopenia	4	14		Possible
	Dose escalation	400 mg/200 mg	Thrombocytopenia	3,4	0, 36	36,24	Possible
	LDAC	400 mg/200 mg	Thrombocytopenia	4	10		Possible
	Dose escalation	400 mg/200 mg	Thrombocytopenia	3	8	26	Possible
	Dose escalation	400 mg/100 mg	Electrocardiogram QT prolonged	3	0	1	Possible
	Dose escalation	400 mg/200 mg	Electrocardiogram QT prolonged	3	125	29	Possible			Y*
	LDAC	400 mg/200 mg	Electrocardiogram QT prolonged	3	45		Possible			Y
	LDAC	400 mg/200 mg	Electrocardiogram QT prolonged	3	55	8	Probable			Y
	LDAC	400 mg/200 mg	Electrocardiogram QT prolonged	3	21		Probable		Y	Y
	Dose escalation	900 mg/300 mg	Electrocardiogram QT prolonged	3	64, 65	1,1	Probable		Y
	LDAC	400 mg/200 mg	Platelet count decreased	4	8135168266	62,6,3,7	Possible
	LDAC	400 mg/200 mg	Platelet count decreased	4	10	10	Possible
	LDAC	400 mg/200 mg	Platelet count decreased	4	14		Possible
	Dose escalation	400 mg/200 mg	Neutropenia	4	0	35	Possible
	Dose escalation	400 mg/200 mg	Neutropenia	4	7		Possible
	LDAC	400 mg/200 mg	Neutropenia	4	7,21	3, unresolved	Possible
	Dose escalation	400 mg/100 mg	Diarrhoea	3	26,71	17,14	Probable
	Dose escalation	600 mg/200 mg	Diarrhoea	3	2,4	1,1	Definite
	Dose escalation	400 mg/100 mg	Febrile neutropenia	3	73	1	Probable
	Dose escalation	400 mg/100 mg	Fatigue	3	70, 105	8, 7	Possible			Y
	Dose escalation	400 mg/100 mg	Nausea	3	70	8	Possible
	Dose escalation	400 mg/100 mg	Dysgeusia	3	73	11	Probable
	LDAC	400 mg/200 mg	Leukopenia	4	7,17	3, unresolved	Possible
	LDAC	400 mg/200 mg	Blood lactate dehydrogenase increased	3	28		Possible
	LDAC	400 mg/200 mg	Gamma-glutamyltransferase increased	3	115		Possible	Y		Y
	LDAC	400 mg/200 mg	Neutrophil count decreased	3	112, 148	1, 122	Possible
	LDAC	400 mg/200 mg	White blood cell count decreased	3	141	8	Possible
	LDAC	400 mg/200 mg	Mouth ulceration	3	20		Possible
	LDAC	400 mg/200 mg	Stomatitis	3	28	3	Possible
	Dose escalation	600 mg/200 mg	Angina pectoris	3	64	8	Possible			Y
	Dose escalation	600 mg/200 mg	Hypokalaemia	3	7	1	Possible
	Dose escalation	600 mg/200 mg	Hypophosphataemia	3	7	30	Possible
	Dose escalation	900 mg/300 mg	Vomiting	3	1	1	Possible
* Dose limiting toxicity
Supplementary Data 2 Fatal events, and SAEs/TEAE Grade ≥3 considered to be related to bemcentinib
SAE, serious adverse event; TEAE, treatment-emergent adverse event

## Sheet: Supp Data 3 QTcF
	Dose Escalation Cohort						LDAC
	400/100mg	600/200mg	900/300mg	200/100mg	400/200mg`	Overall	400/200mg
	(N=6)	(N=14)	(N=6)	(N=4)	(N=7)	(N=36)	(N=36)
No. of patients	1	1	3	2	2	9	17
No. of events:
Grade 1			4	2	2	8	21
Grade 2			4	1	2	7	8
Grade 3	1	1	2		1	5	4
Grade 4						0	0
Grade 5						0	0
	Cohort	Bemcentinib Dose	Number of events	Maximum Grade	Onset (days)	Duration (days)	Relationship to Bemcentinib
	Dose escalation	400 mg/100 mg	1	3	1	7	Possible
	Dose escalation	600 mg/200 mg	1	3	91		Unrelated
	Dose escalation	900 mg/300 mg	8	3	64, 65	1, 1	Probable
	Dose escalation	900 mg/300 mg	1	2	1	7	Probable
	Dose escalation	900 mg/300 mg	1	1	1	2	Possible
	Dose escalation	200 mg/100 mg	2	2	52		Unrelated
	Dose escalation	200 mg/100 mg	1	1	28	67	Definite
	Dose escalation	400 mg/200 mg	2	3	125	29	Possible
	Dose escalation	400 mg/200 mg	3	2	41	16	Definite
	LDAC	400 mg/200 mg	1	3	21		Probable
	LDAC	400 mg/200 mg	1	3	85	14	Definite
	LDAC	400 mg/200 mg	1	3	45		Possible
	LDAC	400 mg/200 mg	2	3	55	8	Probable
	LDAC	400 mg/200 mg	6	2	31, 63	4, 8	Probable
	LDAC	400 mg/200 mg	5	2	14, 35	7, 7	Definite
	LDAC	400 mg/200 mg	3	2	28	8	Probable
	LDAC	400 mg/200 mg	4	2	84	4	Probable
	LDAC	400 mg/200 mg	1	2	30	3	Possible
	LDAC	400 mg/200 mg	1	1	280	23	Possible
	LDAC	400 mg/200 mg	1	1	0		Probable
	LDAC	400 mg/200 mg	1	1	14	11	Unrelated
	LDAC	400 mg/200 mg	1	1	64	63	Probable
	LDAC	400 mg/200 mg	1	1	7		Possible
	LDAC	400 mg/200 mg	2	1	3, 22	1,	Possible
	LDAC	400 mg/200 mg	1	1	35	29	Probable
	LDAC	400 mg/200 mg	1	1	2		Definite
Supplementary Data 3 Electrocardiogram QT prolonged (QTcF prolonged) events
Overview by grade and details of most severe events per patient
Where a patient experienced multiple events of the same grade, the onsets and durations are listed separated by commas. Duration is left blank if the event was ongoing.

## Sheet: Supp Data 4 BySOS
System Organ Class	Dose Escalation Cohort		LDAC Cohort
Preferred Term [1]	(N=36)		(N=36)
	n (%)	E	n (%)	E
Number of TEAE [2]	35 (97.2)	148	33 (91.7)	182
Blood and lymphatic system disorders	12 (33.3)	26	27 (75.0)	59
Febrile neutropenia	10 (27.8)	11	11 (30.6)	18
Anaemia	4 (11.1)	4	15 (41.7)	21
Thrombocytopenia	5 (13.9)	7	9 (25.0)	10
Neutropenia	2 (5.6)	3	3 (8.3)	5
Leukopenia			2 (5.6)	3
Leukocytosis	1 (2.8)	1	2 (5.6)	2
Investigations	7 (19.4)	8	17 (47.2)	48
Platelet count decreased	2 (5.6)	2	11 (30.6)	22
Neutrophil count decreased			5 (13.9)	13
Electrocardiogram QT prolonged	4 (11.1)	5	4 (11.1)	4
White blood cell count decreased			3 (8.3)	5
Actinomyces test positive	1 (2.8)	1
Blood lactate dehydrogenase increased			1 (2.8)	1
Blood culture positive			1 (2.8)	1
Gamma-glutamyltransferase increased			1 (2.8)	1
Weight decreased			1 (2.8)	1
Infections and infestations	23 (63.9)	29	17 (47.2)	25
Pneumonia	8 (22.2)	8	4 (11.1)	5
Lung infection	4 (11.1)	4	2 (5.6)	2
Sepsis	3 (8.3)	3	3 (8.3)	3
Infection	2 (5.6)	2	2 (5.6)	2
Urinary tract infection	2 (5.6)	2	1 (2.8)	1
Diverticulitis			1 (2.8)	2
Neutropenic sepsis	2 (5.6)	2
Pneumonia fungal	1 (2.8)	1	1 (2.8)	1
Pharyngitis	1 (2.8)	1	1 (2.8)	1
Cellulitis			1 (2.8)	1
Atypical pneumonia			1 (2.8)	1
Bacteraemia			1 (2.8)	1
Gastroenteritis			1 (2.8)	1
Klebsiella sepsis			1 (2.8)	1
Oral herpes			1 (2.8)	1
Pneumonia bacterial			1 (2.8)	1
Sinusitis			1 (2.8)	1
Device related infection	1 (2.8)	1
Enterococcal bacteraemia	1 (2.8)	1
Gingivitis	1 (2.8)	1
Perirectal abscess	1 (2.8)	1
Streptococcal bacteraemia	1 (2.8)	1
Viral infection	1 (2.8)	1
Escherichia sepsis
Gastrointestinal disorders	12 (33.3)	18	12 (33.3)	17
Diarrhoea	3 (8.3)	6	2 (5.6)	3
Nausea	3 (8.3)	3	2 (5.6)	2
Gastrointestinal haemorrhage			3 (8.3)	3
Upper gastrointestinal haemorrhage	1 (2.8)	1	2 (5.6)	2
Vomiting	2 (5.6)	2
Stomatitis	1 (2.8)	1	1 (2.8)	1
Dysphagia	1 (2.8)	1
Gastrointestinal angiodysplasia haemorrhagic			1 (2.8)	1
Haematemesis			1 (2.8)	1
Haemorrhoids			1 (2.8)	1
Melaena	1 (2.8)	1
Mouth ulceration			1 (2.8)	1
Oesophagitis	1 (2.8)	1
Oral bacterial infection			1 (2.8)	1
Oral pain	1 (2.8)	1
Rectal haemorrhage			1 (2.8)	1
Toothache	1 (2.8)	1
Toothache	1 (2.8)	1
Metabolism and nutrition disorders	14 (38.9)	21	3 (8.3)	3
Hypokalaemia	5 (13.9)	5	1 (2.8)	1
Hyperglycaemia	2 (5.6)	4
Hypophosphataemia	3 (8.3)	3	1 (2.8)	1
Decreased appetite	2 (5.6)	2
Hyperuricaemia	2 (5.6)	2
Hyponatraemia	2 (5.6)	2
Hypomagnesaemia			1 (2.8)	1
Dehydration	1 (2.8)	1
Hypoglycaemia	1 (2.8)	1
Lactic acidosis	1 (2.8)	1
General disorders and administration site conditions	6 (16.7)	8	6 (16.7)	7
Fatigue	2 (5.6)	4	2 (5.6)	2
General physical health deterioration	3 (8.3)	3	2 (5.6)	2
Pyrexia			2 (5.6)	2
Multi-organ failure	1 (2.8)	1
Pain			1 (2.8)	1
Respiratory, thoracic and mediastinal disorders	6 (16.7)	9	5 (13.9)	5
Pneumonia	8 (22.2)	8	1 (2.8)	1
Dyspnoea	1 (2.8)	1	2 (5.6)	2
Epistaxis	1 (2.8)	2	1 (2.8)	1
Hypoxia	2 (5.6)	2
Dyspnoea exertional	1 (2.8)	1
Acute respiratory failure			1 (2.8)	1
Pulmonary congestion	1 (2.8)	1
Pulmonary oedema	1 (2.8)	1
Respiratory failure	1 (2.8)	1
Cardiac disorders	4 (11.1)	10	3 (8.3)	4
Angina pectoris	2 (5.6)	2
Acute myocardial infarction	1 (2.8)	2
Atrial fibrillation	1 (2.8)	1	1 (2.8)	1
Cardiac failure	1 (2.8)	1	1 (2.8)	1
Atrial flutter	1 (2.8)	1	1 (2.8)	1
Cardiac failure congestive			1 (2.8)	1
Myocardial infarction	1 (2.8)	1
Myocardial ischaemia	1 (2.8)	1
Supraventricular tachycardia	1 (2.8)	1
Nervous system disorders	3 (8.3)	3	3 (8.3)	4
Syncope	1 (2.8)	1	2 (5.6)	3
Cerebral haemorrhage	1 (2.8)	1	1 (2.8)	1
Dysgeusia	1 (2.8)	1
Injury, poisoning and procedural complications	1 (2.8)	1	4 (11.1)	5
Fall	1 (2.8)	1
Hip fracture			1 (2.8)	1
Lumbar vertebral fracture			1 (2.8)	1
Subcutaneous haematoma			1 (2.8)	1
Subdural haematoma			1 (2.8)	1
Transfusion reaction			1 (2.8)	1
Renal and urinary disorders	2 (5.6)	4	1 (2.8)	1
Haematuria	1 (2.8)	1	1 (2.8)	1
Renal failure acute	1 (2.8)	1
Urethral haemorrhage	1 (2.8)	1
Urinary incontinence	1 (2.8)	1
Musculoskeletal and connective tissue disorders	2 (5.6)	4	1 (2.8)	1
Back pain	1 (2.8)	1
Enthesopathy	1 (2.8)	1
Osteitis	1 (2.8)	1
Pathological fracture	1 (2.8)	1
Spinal pain			1 (2.8)	1
Vascular disorders	3 (8.3)	3	1 (2.8)	1
Hypotension	3 (8.3)	3
Hypertension			1 (2.8)	1
Psychiatric disorders	3 (8.3)	3
Anxiety	2 (5.6)	2
Mental status changes	1 (2.8)	1
Skin and subcutaneous tissue disorders	1 (2.8)	1	1 (2.8)	1
Drug eruption			1 (2.8)	1
Rash erythematous	1 (2.8)	1
Eye disorders			1 (2.8)	1
Cataract			1 (2.8)	1
Supplementary Data 4 TEAEs with CTCAE Grade >= 3 by System Organ Class and Preferred Term in the Dose Escalation and LDAC cohorts
N,n, number of patients (total, affected); E, number of events;
TEAE, treatment-emergent adverse event; CTCAE, Common Terminology Criteria for Adverse Events
Sorted by total number of events across both cohorts.
[1] Adverse events coded using MedDRA dictionary version 17.0.
[2] Only TEAEs are included in summary statistics. TEAE period begins following first dose of bemcentinib and continues until 28 days after last dose of bemcentinib. If a subject had multiple occurrences of a TEAE, the subject was counted only once.

## Sheet: Supp Data 5 DoseModifications
							Led to bemcentinib dose				Led to cytarabine dose
	Cohort	Bemcentinib Dose	Adverse event	Grade	Led to discontinuation	Relationship to Bemcentinib	withdrawal	reduction	interruption	Relationship to Cytarabine	withdrawal	reduction	interruption
Bemcentinib dose modifications (Dose Escalation Cohort)
	Dose escalation	400 mg/200 mg	Pneumonia fungal	5		Unlikely related	Y		Y
	Dose escalation	400 mg/100 mg	Neutropenic sepsis	5	Y	Unrelated	Y
	Dose escalation	400 mg/200 mg	Cerebral haemorrhage	5	Y	Unrelated	Y
	Dose escalation	600 mg/200 mg	Sepsis	5	Y*	Unrelated	Y
	Dose escalation	600 mg/200 mg	Pulmonary oedema	5		Unrelated	Y
	Dose escalation	400 mg/100 mg	Pneumonia	4		Unrelated			Y
	Dose escalation	400 mg/100 mg	Neutropenic sepsis	4		Unrelated			Y
	Dose escalation	400 mg/100 mg	Acute myocardial infarction	4		Unrelated			Y
	Dose escalation	400 mg/100 mg	Myocardial infarction	3	Y	Unlikely related	Y
	Dose escalation	600 mg/200 mg	Upper gastrointestinal haemorrhage	3	Y*	Unrelated	Y
	Dose escalation	400 mg/100 mg	Angina pectoris	3		Unrelated			Y
	Dose escalation	200 mg/100 mg	Pneumonia	3		Unrelated			Y
	Dose escalation	200 mg/100 mg	Perirectal abscess	3		Unrelated			Y
	Dose escalation	600 mg/200 mg	Diarrhoea	3		Definite			Y
	Dose escalation	600 mg/200 mg	Nausea	3		Possible			Y
	Dose escalation	600 mg/200 mg	Lung infection	3		Unlikely related			Y
	Dose escalation	600 mg/200 mg	Myocardial ischaemia	3		Unrelated			Y
	Dose escalation	900 mg/300 mg	Renal failure acute	3		Unlikely related			Y
	Dose escalation	900 mg/300 mg	Pathological fracture	3		Unrelated			Y
	Dose escalation	900 mg/300 mg	Electrocardiogram QT prolonged	3, 3		Probable		Y, Y
	Dose escalation	400 mg/100 mg	Fatigue	3		Possible			Y
	Dose escalation	400 mg/200 mg	Electrocardiogram QT prolonged	3, 2		Possible, Unlikely Related		N, Y	Y, Y
	Dose escalation	600 mg/200 mg	Angina pectoris	3		Possible			Y
	Dose escalation	600 mg/200 mg	Hypoxia	3		Unrelated			Y
	Dose escalation	400 mg/100 mg	Dyspepsia	2		Possible			Y
	Dose escalation	400 mg/200 mg	Nausea	2		Unlikely related			Y
	Dose escalation	400 mg/200 mg	Rash maculo-papular	2, 1		Probable			Y, Y
	Dose escalation	900 mg/300 mg	Electrocardiogram QT prolonged	2		Probable		Y	Y
	Dose escalation	900 mg/300 mg	Diarrhoea	2		Probable			Y
	Dose escalation	600 mg/200 mg	Haemorrhage intracranial	2		Unrelated			Y
	Dose escalation	600 mg/200 mg	Aphasia	1		Unrelated			Y
	Dose escalation	400 mg/100 mg	Pyrexia	1		Unrelated			Y
Bemcentinib dose modifications (LDAC cohort)
	LDAC	400 mg/200 mg	Sepsis	5	Y	Unrelated	Y			Unrelated
	LDAC	400 mg/200 mg	Cerebral haemorrhage	5	Y	Unrelated	Y			Unrelated
	LDAC	400 mg/200 mg	Pneumonia	5		Unrelated			Y	Unrelated
	LDAC	400 mg/200 mg	Upper gastrointestinal haemorrhage	4		Unrelated			Y	Probable
	LDAC	400 mg/200 mg	Diverticulitis	4		Unrelated			Y	Unrelated
	LDAC	400 mg/200 mg	Neutrophil count decreased	4		Unrelated		Y		Probable			Y
	LDAC	400 mg/200 mg	Atrial fibrillation	3		Unlikely related	Y		Y	Unlikely related
	LDAC	400 mg/200 mg	Cellulitis	3		Unrelated	Y			Unrelated
	LDAC	400 mg/200 mg	Electrocardiogram QT prolonged	3		Definite		Y	Y	Unlikely related
	LDAC	400 mg/200 mg	Diarrhoea	3		Unrelated			Y	Unrelated
	LDAC	400 mg/200 mg	Febrile neutropenia	3		Unrelated			Y	Unlikely related
	LDAC	400 mg/200 mg	Febrile neutropenia	3		Unlikely related			Y	Unlikely related
	LDAC	400 mg/200 mg	Febrile neutropenia	3		Unlikely related			Y	Possible			Y
	LDAC	400 mg/200 mg	Pneumonia	3		Unlikely related			Y	Possible
	LDAC	400 mg/200 mg	Pneumonia	3, 3		Unrelated			Y, Y	Unlikely related, Unrelated			Y, N
	LDAC	400 mg/200 mg	Pneumonia	3		Unlikely related			Y	Possible			Y
	LDAC	400 mg/200 mg	Cardiac failure congestive	3		Possible			Y	Unrelated
	LDAC	400 mg/200 mg	Gastrointestinal haemorrhage	3		Unlikely related			Y	Unrelated
	LDAC	400 mg/200 mg	Lung infection	3		Unrelated			Y	Possible			Y
	LDAC	400 mg/200 mg	Pneumonia fungal	3		Possible			Y	Possible
	LDAC	400 mg/200 mg	Leukocytosis	3		Unrelated			Y	Unrelated			Y
	LDAC	400 mg/200 mg	Upper gastrointestinal haemorrhage	3		Unrelated			Y	Possible
	LDAC	400 mg/200 mg	Atypical pneumonia	3		Unrelated			Y	Unrelated
	LDAC	400 mg/200 mg	Diverticulitis	3		Unlikely related			Y	Possible
	LDAC	400 mg/200 mg	Atrial flutter	3		Unrelated			Y	Unrelated			Y
	LDAC	400 mg/200 mg	Gastroenteritis	3		Unrelated			Y	Unrelated
	LDAC	400 mg/200 mg	Gamma-glutamyltransferase increased	3		Possible	Y		Y	Unrelated
	LDAC	400 mg/200 mg	Odynophagia	3		Not applicable	Y			Not applicable
	LDAC	400 mg/200 mg	Electrocardiogram QT prolonged	3		Probable		Y	Y	Unrelated
	LDAC	400 mg/200 mg	Electrocardiogram QT prolonged	3, 2		Probable		N, Y	Y, Y	Unrelated
	LDAC	400 mg/200 mg	Electrocardiogram QT prolonged	3		Possible			Y	Unrelated
	LDAC	400 mg/200 mg	Febrile neutropenia	3		Unrelated			Y	Unlikely related
	LDAC	400 mg/200 mg	Fatigue	3		Unrelated			Y	Unrelated
	LDAC	400 mg/200 mg	Weight decreased	3		Unlikely related			Y	Unrelated
	LDAC	400 mg/200 mg	Urinary tract infection	3		Unlikely related			Y	Unlikely related			Y
	LDAC	400 mg/200 mg	Haemorrhoids	3		Unrelated			Y	Unrelated
	LDAC	400 mg/200 mg	Nausea	2		Unrelated			Y	Unrelated
	LDAC	400 mg/200 mg	Pyrexia	2		Unrelated			Y	Unrelated
	LDAC	400 mg/200 mg	Pneumonia fungal	2		Possible			Y	Possible
	LDAC	400 mg/200 mg	Gastritis	2		Unrelated			Y	Unlikely related
	LDAC	400 mg/200 mg	Drug eruption	2		Unrelated			Y	Possible
	LDAC	400 mg/200 mg	Cardiac failure	2		Unrelated			Y	Unrelated
	LDAC	400 mg/200 mg	Ventricular extrasystoles	2		Unlikely related			Y	Unlikely related
	LDAC	400 mg/200 mg	Pyrexia	2	Y	Unlikely related	Y			Possible	Y
	LDAC	400 mg/200 mg	Duodenal ulcer	2		Unlikely related			Y	Possible
	LDAC	400 mg/200 mg	Cholangitis	2		Unrelated			Y	Unrelated
	LDAC	400 mg/200 mg	Staphylococcal sepsis	2		Unlikely related			Y	Possible			Y
	LDAC	400 mg/200 mg	Oesophagitis	2		Unrelated			Y	Unlikely related
Cytarabine dose modifications (LDAC cohort)
	LDAC	400 mg/200 mg	Anaemia	4		Unrelated				Possible			Y
	LDAC	400 mg/200 mg	Anaemia	3		Unlikely related				Probable			Y
	LDAC	400 mg/200 mg	Platelet count decreased	4		Possible				Possible		Y
	LDAC	400 mg/200 mg	Neutrophil count decreased	4, 3, 4		Unrelated				Unlikely related, Possible, Possible		Y, Y, Y
	LDAC	400 mg/200 mg	Neutrophil count decreased	4		Unrelated		Y		Probable			Y
	LDAC	400 mg/200 mg	Pharyngitis	3		Unrelated				Unrelated		Y
	LDAC	400 mg/200 mg	Pneumonia	3		Unrelated				Unrelated			Y
	LDAC	400 mg/200 mg	Pneumonia	3		Unrelated			Y	Unlikely related			Y
	LDAC	400 mg/200 mg	Pneumonia	3		Unlikely related			Y	Possible			Y
	LDAC	400 mg/200 mg	Lung infection	3		Unrelated			Y	Possible			Y
	LDAC	400 mg/200 mg	Drug eruption	3		Unrelated				Unlikely related			Y
	LDAC	400 mg/200 mg	Leukocytosis	3		Unrelated			Y	Unrelated			Y
	LDAC	400 mg/200 mg	Atrial flutter	3		Unrelated			Y	Unrelated			Y
	LDAC	400 mg/200 mg	Febrile neutropenia	3		Unlikely related			Y	Possible			Y
	LDAC	400 mg/200 mg	Thrombocytopenia	3		Unlikely related				Possible		Y
	LDAC	400 mg/200 mg	Thrombocytopenia	3		Unrelated				Probable			Y
	LDAC	400 mg/200 mg	Lung infection	3		Unrelated				Unrelated		Y
	LDAC	400 mg/200 mg	Urinary tract infection	3		Unlikely related			Y	Unlikely related			Y
	LDAC	400 mg/200 mg	Gastrointestinal haemorrhage	3		Unrelated				Possible		Y
	LDAC	400 mg/200 mg	Gastrointestinal haemorrhage	2		Unrelated				Probable			Y
	LDAC	400 mg/200 mg	Weight decreased	2		Unlikely related				Possible		Y
	LDAC	400 mg/200 mg	Pyrexia	2	Y	Unlikely related	Y			Possible	Y
	LDAC	400 mg/200 mg	Staphylococcal sepsis	2		Unlikely related			Y	Possible			Y
	LDAC	400 mg/200 mg	Pharyngitis	2, 1		Unrelated				Unrelated		Y, Y
	LDAC	400 mg/200 mg	Skin ulcer	2, 2		Unlikely related				Unlikely related			Y, Y
Supplementary Data 5 TEAEs leading to dose modifications
Multiple instances of the same adverse event in one patient are presented on one line separated by commas in order of onset.
Events leading to dose modification of both bemcentinib and cytarabine are listed twice.
* These adverse events occurred in the same patient, and together led to discontinuation.
