# Supplementary material for: Bemcentinib as monotherapy and in combination with low-dose cytarabine in acute myeloid leukemia patients unfit for intensive chemotherapy: a phase 1b/2a trial
Source: Nat Commun. 2025 Mar 23;16:2846. doi: 10.1038/s41467-025-58179-6 (PMC11930985; doi:10.1038/s41467-025-58179-6)
Supplement: Supplementary file 6 — Source Data [file 41467_2025_58179_MOESM6_ESM.xlsx]

## Sheet: Figure 2a
Figure 2a
DE Cohort
Total number of patients	36
System Organ Class	Grade	Patients	%
Febrile neutropenia	≥3	10	0.277778
	3	9	0.25
	4	1	0.0277778
	5	0	0
Pneumonia	≥3	8	0.222222
	3	5	0.138889
	4	2	0.0555556
	5	1	0.0277778
Thrombocytopenia	≥3	5	0.138889
	3	0	0
	4	5	0.138889
	5	0	0
Hypokalaemia	≥3	5	0.138889
	3	4	0.111111
	4	1	0.0277778
	5	0	0
Anaemia	≥3	4	0.111111
	3	4	0.111111
	4	0	0
	5	0	0
Lung infection	≥3	4	0.111111
	3	4	0.111111
	4	0	0
	5	0	0
Electrocardiogram QT prolonged	≥3	4	0.111111
	3	4	0.111111
	4	0	0
	5	0	0

## Sheet: Figure 2b
Figure 2b
LDAC Cohort
Total number of patients	36
System Organ Class	Grade	Patients	%
Anaemia	≥3	15	0.416667
	3	14	0.388889
	4	1	0.0277778
	5	0	0
Febrile neutropenia	≥3	11	0.305556
	3	10	0.277778
	4	1	0.0277778
	5	0	0
Platelet count decreased	≥3	11	0.305556
	3	0	0
	4	11	0.305556
	5	0	0
Thrombocytopenia	≥3	9	0.25
	3	3	0.0833333
	4	6	0.166667
	5	0	0
Neutrophil count decreased	≥3	5	0.138889
	3	2	0.0555556
	4	3	0.0833333
	5	0	0
Pneumonia	≥3	4	0.111111
	3	3	0.0833333
	4	0	0
	5	1	0.0277778
Electrocardiogram QT prolonged	≥3	4	0.111111
	3	4	0.111111
	4	0	0
	5	0	0

## Sheet: Figure 3
Figure 3
		3a		3b		3c
	disease_type	OS_month	OS_event	EFS_month	EFS_event	RFS_month	RFS_event
1	Treatment_Naive	24.7728	1	22.6043	1	17.2818	1
2	Treatment_Naive	29.0768	1	29.0768	1	28.1897	1
3	Treatment_Naive	16.4604	1	16.4604	1	13.7006	1
4	Treatment_Naive	13.9302	1	2.79261	0	NA	NA
5	Treatment_Naive	15.6719	1	15.6719	1	NA	NA
6	Treatment_Naive	1.77418	1	1.77418	1	NA	NA
7	Relapsed_Refractory	47.9027	0	46.8185	1	44.7487	1
8	Relapsed_Refractory	2.59555	0	0.722812	1	NA	NA
9	Relapsed_Refractory	7.75381	1	0.755668	1	NA	NA
10	Relapsed_Refractory	5.25682	1	3.71263	1	NA	NA
11	Relapsed_Refractory	1.44562	1	1.44562	1	NA	NA
12	Relapsed_Refractory	8.01665	1	0.952798	1	NA	NA
13	Relapsed_Refractory	2.52984	1	2.52984	1	NA	NA
14	Relapsed_Refractory	21.3887	1	21.3887	1	NA	NA
15	Relapsed_Refractory	11.1707	1	6.47246	1	2.33271	1
16	Relapsed_Refractory	1.28135	0	0.689957	1	NA	NA
17	Relapsed_Refractory	9.85653	1	4.40258	1	NA	NA
18	Relapsed_Refractory	28.8468	0	16.1319	1	12.9449	1
19	Relapsed_Refractory	17.6099	1	16.1643	1	12.616	1
20	Relapsed_Refractory	17.7418	0	14.7848	0	2.62841	0
21	Relapsed_Refractory	2.23409	1	1.28131	1	NA	NA
22	Relapsed_Refractory	1.05136	1	1.05136	1	NA	NA
23	Relapsed_Refractory	30.8838	0	9.0023	0	NA	NA
24	Relapsed_Refractory	2.59555	1	2.59555	1	NA	NA
25	Relapsed_Refractory	5.58537	0	5.55251	1	NA	NA
26	Relapsed_Refractory	1.44562	0	0.952798	1	NA	NA
27	Relapsed_Refractory	6.14391	1	6.14391	1	3.05553	1
28	Relapsed_Refractory	1.77418	1	1.77418	1	NA	NA
29	Relapsed_Refractory	8.44376	1	2.13558	1	NA	NA
30	Relapsed_Refractory	1.05136	0	0.722812	0	NA	NA
31	Relapsed_Refractory	5.94677	1	0.722812	1	NA	NA
32	Relapsed_Refractory	13.142	1	0.722812	1	NA	NA
33	Relapsed_Refractory	4.04118	1	2.79268	1	NA	NA
34	Relapsed_Refractory	2.59555	1	2.59555	1	NA	NA
35	Relapsed_Refractory	3.8769	1	3.81119	1	NA	NA
36	Relapsed_Refractory	0.131417	0	0.131417	0	NA	NA

## Sheet: Figure 4
Figure 4 (Dose-response curve pAXL)
	pAXL(Y779)
Pt	Maximum inhibition (percent)	bemcentinib concentration (ng/ml)
1	15.5	105
2	11.4	73.3
3	7	6.36
4	0	0
5	14.7	358
6	1.3	79
7	25.7	276
8	0.4	103
9	26.3	178
10	2.9	74
11	13.4	173
12	0	0
13	16.1	122

## Sheet: Supplementary Figure 1a
Supplementary Figure 1a
	pS6 (S235/S236)
Pt	Maximum inhibition (percent)	bemcentinib concentration (ng/ml)
1	61	112
2	0	0
3	N/A	N/A
4	65.9	270
5	60.4	358
6	88.6	78.9
7	88.2	276
8	43.1	134
9	58.7	94
10	1.9	46.1
11	8.2	93.5
12	0	0
13	0	0

## Sheet: Supplementary Figure 1b
Supplementary Figure 1b
	pSTAT5 (Y694)
Pt	Maximum inhibition (percent)	bemcentinib concentration (ng/ml)
1	100	112
2	0	0
3	N/A	N/A
4	58.4	270
5	86.7	358
6	72.9	145
7	100	276
8	27.9	103
9	100	124
10	21.4	74
11	51.2	118
12	0	0
13	36	81.5

## Sheet: Supplementary Figure 1c
Supplementary Figure 1c
	pERK1/2 (T202/Y204)
Pt	Maximum inhibition (percent)	bemcentinib concentration (ng/ml)
1	94.5	94
2	39.2	73.4
3	N/A	N/A
4	69.3	270
5	87.1	358
6	71.6	78.9
7	100	276
8	8.8	134
9	98.1	130
10	30.4	74.6
11	66.9	118
12	0	0
13	5.7	98

## Sheet: Supplementary Figure 1d
Supplementary Figure 1d
	pAKT (S473)
Pt	Maximum inhibition (percent)	bemcentinib concentration (ng/ml)
1	33.9	183
2	39.1	73.4
3	N/A	N/A
4	94.9	270
5	59.9	408
6	67.4	78.9
7	81.4	276
8	10.2	103
9	98.8	130
10	2.4	74
11	56.3	225
12	0	0
13	5.8	81.5
